# Supplementary material for: Effects of Dietary Nitrate Supplementation on High-Intensity Cycling Sprint Performance in Recreationally Active Adults: A Systematic Review and Meta-Analysis
Source: Nutrients. 2024 Aug 19;16(16):2764. doi: 10.3390/nu16162764 (PMC11357493; doi:10.3390/nu16162764)
Supplement: Supplementary file 1 [file nutrients-16-02764-s001.zip]

Archive with 1 entries (1 files):
- nutrients-3140225-supplementary.pdf
